# Supplementary material for: Balanced Translocations Involving the DMD Gene as a Cause of Muscular Dystrophy in Female Children: A Description of Three Cases
Source: Int J Mol Sci. 2025 Sep 25;26(19):9389. doi: 10.3390/ijms26199389 (PMC12525165; doi:10.3390/ijms26199389)
Supplement: Supplementary file 1 [file ijms-26-09389-s001.zip]

Archive with 1 entries (1 files):
- ijms-3885879-supplementary.pdf
